# Supplementary material for: Microfluidic-Based Continuous Fabrication of Ultrathin Hydrogel Films with Controllable Thickness
Source: Polymers (Basel). 2023 Jun 30;15(13):2905. doi: 10.3390/polym15132905 (PMC10347089; doi:10.3390/polym15132905)
Supplement: Supplementary file 1 [file polymers-15-02905-s001.zip]

Archive with 4 entries (4 files):
- polymers-2464958-supplementary-Figures S1-S3.pdf
- Video S1ú║The continuous fabrication of CA hydrogel film.mp4
- Video S2ú║The continuous fabrication of PI film.mp4
- Video S3ú║The continuous fabrication of PVDF film.mp4
